# Supplementary material for: Screening and Evaluation of Salt-Tolerant Wheat Cultivars
Source: Plants (Basel). 2026 Jun 17;15(12):1873. doi: 10.3390/plants15121873 (PMC13306453; doi:10.3390/plants15121873)
Supplement: Supplementary file 1 [file plants-15-01873-s001.zip]

Archive with 1 entries (1 files):
- plants-4307937-supplementary.xlsx
