# Supplementary material for: Screening and Evaluation of Salt-Tolerant Wheat Cultivars
Source: Plants (Basel). 2026 Jun 17;15(12):1873. doi: 10.3390/plants15121873 (PMC13306453; doi:10.3390/plants15121873)
Supplement: Supplementary file 1 [file plants-15-01873-s001.zip › plants-4307937-supplementary.xlsx]

## Sheet: Table S1
Table S1.The sequences of primers used for Q-PCR analysis
Gene	Forward (5′–3′)	Reverse (5′–3′)
TaAPX1	ACCCTGCTGACTGACCCTGT	CCTGAGGTGTGCCTCCTTGT
TaFSD2	TCGTGTCATGGGAAATGGTG	GTTGCTTCCTTCGCTGCTTC
TaRbcS	GGTGGCAACTAAGCCGTCATCG	ACACACGAAACAAGGTGGGAGACA
TaAPX2	GACCGACAAGACCCTCCTGA	CATCCTCATCCGCAGCATATT
TaZFP34	ACGGCGATCAGTGGGTGT	GACGAACAGCTCGAGCAAGA
TaRP15	GCACACGTGCTTTGCAGATAAG	GCCCTCAAGCTCAACCATAACT
